# Supplementary material for: Planned Place of Birth—Impact of Psychopathological Risk Factors on the Choice of Birthplace and Its Postpartum Effect on Psychological Adaption: An Exploratory Study
Source: J Clin Med. 2022 Jan 6;11(2):292. doi: 10.3390/jcm11020292 (PMC8779342; doi:10.3390/jcm11020292)
Supplement: Supplementary file 1 [file jcm-11-00292-s001.zip]

Archive with 1 entries (1 files):
- jcm-1520402-supplementary.pdf
